# Supplementary material for: Characterization of Argopecten purpuratus Shells as Marine-Derived Bioceramics: Microstructural and Biological Insights for Tissue Engineering Applications
Source: J Funct Biomater. 2026 Apr 1;17(4):164. doi: 10.3390/jfb17040164 (PMC13117402; doi:10.3390/jfb17040164)
Supplement: Supplementary file 1 [file jfb-17-00164-s001.zip]

Archive with 15 entries (15 files):
- Figure 10-A (red).tif
- Figure 10A- (blue).tif
- Figure 10A.tif
- Figure 10E- (blue).tif
- Figure 10E-(red).tif
- Figure 10E.tif
- Figure 9M (blue).tif
- Figure 9M (red).tif
- Figure 9M.tif
- Figure 9N (blue).tif
- Figure 9N (red).tif
- Figure 9N.tif
- Figure 9O (blue).tif
- Figure 9O (red).tif
- Figure 9O.tif
